# Supplementary material for: Flagellin-Fused Protein Targeting M2e and HA2 Induces Innate and T-Cell Responses in Mice of Different Genetic Lines
Source: Vaccines (Basel). 2022 Dec 8;10(12):2098. doi: 10.3390/vaccines10122098 (PMC9786633; doi:10.3390/vaccines10122098)
Supplement: Supplementary file 1 [file vaccines-10-02098-s001.zip]

Archive with 1 entries (1 files):
- vaccines-2007828-supplementary.pdf
